# Supplementary material for: Quantification of Unmethylated Alu (QUAlu): a tool to assess global hypomethylation in routine clinical samples
Source: Oncotarget. 2016 Feb 7;7(9):10536–46. doi: 10.18632/oncotarget.7233 (PMC4891138; doi:10.18632/oncotarget.7233)
Supplement: Supplementary file 2 [file oncotarget-07-10536-s002.xlsx]

## Sheet: Index
Quantification of Unmethylated Alu (QUAlu): a tool to assess global hypomethylation in routine clinical samples
Raquel Buj et al.
	Supplementary Tables
	Supplementary Table S1. Patient and sample information
	Supplementary Table S2. Characteristics of each tumor.
	Supplementary Table S3. Ion Torrent Fusion Primers
	Supplementary Table S4. Concordance between methylation levels of Alu elements and AACCCGG determined by WGBS a
	Supplementary Table S5. Linearity of QUAlu
	Supplementary Table S6. Deep sequencing of QUAlu products
	Supplementary Table S7. Summary of clinical data and QUAlu Cq results in all samples analyzed
	Supplementary Table S8. Post-hoc Kruskal Wallisa analysis for tumor samples
	Supplementary Table S9. Paired samples classified according to the Tumor/Normal PUMA fold change
	Supplementary Table S10. PUMA in Lung tumor and normal tissue according to tumor type and smoking status

## Sheet: Supplementary Table S1
Supplementary Table S1. Patient and sample information
		Lung	Colon	Breast	Prostate	Thyroid
Patients
Sex
	Female	8	7	20	-	33
	Male	31	9	-	18	12
	Not available	-	-	-	-	1
	Total	39	16	20	18	46
Age
	Mean	60.8	75	58.8	61.9	45.9
	Min-Max	47-77	54-90	31-83	55-74	13-78
Samples
	Normal tissue	37	16	14	7	9
	Tumor	39	16	20	18	44
	Total	76	32	34	25	53
	Normal - Tumor Pairs	37	16	14	7	7
Lung tumors
	Lung Adenocarcinoma	20
	Smoking habits
	Never	2
	Former	8
	Current	7
	NA	3
	Lung Squamous Cell Carcinoma	19
	Smoking habits
	Never	1
	Former	2
	Current	5
	NA	11
Thyroid tumors
	Follicular Thyroid Carcinoma					14
	Mutation
	RAS					5
	BRAF					0
	No mutation in RAS nor BRAF					9
	Papillary Thyroid Carcinoma					30
	Mutation
	RAS					5
	BRAF					15
	No mutation in RAS nor BRAF					10
NA: Data not available

## Sheet: Supplementary Table S2
Supplementary Table S2. Characteristics of each tumor.
QUAlu Assay	Sample ID	Tissue	Sex	Age	Histology	Mutation	pTNM
QUAlu D	2	Breast	Female	51	Invasive lobular carcinoma	NA	pT1N0MX
QUAlu J	4	Breast	Female	42	Invasive ductal carcinoma papilar type	NA	pT2N0MX
QUAlu E	5	Breast	Female	73	Invasive carcinoma of no special type	NA	pT1N0MX
QUAlu K	7	Breast	Female	45	Invasive carcinoma of no special type	NA	pT2N0MX
QUAlu I	8	Breast	Female	49	Invasive carcinoma of no special type	NA	pT1N0MX
QUAlu B	14	Breast	Female	51	Invasive carcinoma of no special type	NA	pT1N0MX
QUAlu B	35	Breast	Female	40	Invasive carcinoma of no special type	NA	pT3N0MX
QUAlu G	50	Breast	Female	80	Invasive carcinoma of no special type	NA	pT2N1MX
QUAlu I	61	Breast	Female	73	Invasive carcinoma of no special type	NA	pT2N1MX
QUAlu V	67	Breast	Female	83	Invasive carcinoma of no special type	NA	pT2N0MX
QUAlu R	71	Breast	Female	31	Medullary Carcinoma	NA	pT2N1M0
QUAlu R	73	Breast	Female	69	Cystic adenoid	NA	pT2N0MX
QUAlu L	74	Breast	Female	44	Invasive lobular carcinoma	NA	pT1cN1MX
QUAlu M	80	Breast	Female	71	Invasive carcinoma of no special type	NA	pT2N1MX
QUAlu S	109	Breast	Female	63	Invasive carcinoma of no special type	NA	pT1N0MX
QUAlu S	110	Breast	Female	55	Invasive carcinoma of no special type	NA	pT3N0MX
QUAlu R	111	Breast	Female	58	Invasive carcinoma of no special type	NA	pT1N0MX
QUAlu P	112	Breast	Female	49	Calssic lobular carcinoma	NA	pT2N1MX
QUAlu R	113	Breast	Female	74	Invasive carcinoma of no special type	NA	NA
QUAlu O	114	Breast	Female	75	Apocrine breast carcinoma	NA	pT2N0
QUAlu E	20	Colon	Male	76	Colorectal carcinoma	NA	pT3N0M0
QUAlu B	22	Colon	Male	81	Colorectal carcinoma	NA	pT4N1MX
QUAlu K	32	Colon	Male	69	Colorectal carcinoma	NA	pT3N1M0
QUAlu D	34	Colon	Male	72	Colorectal carcinoma	NA	pT3N0MX
QUAlu Q	39	Colon	Male	73	Colorectal carcinoma	NA	pT4N1M0
QUAlu M	40	Colon	Female	56	Colorectal carcinoma	NA	pT2N0MX
QUAlu V	41	Colon	Male	78	Colorectal carcinoma	NA	pT4N0MX
QUAlu V	44	Colon	Male	86	Colorectal carcinoma	NA	pT4N1MX
QUAlu H	57	Colon	Male	90	Colorectal carcinoma	NA	pT3N1MX
QUAlu U	64	Colon	Male	54	Colorectal carcinoma	NA	pT3N1M0
QUAlu U	66	Colon	Female	68	Colorectal carcinoma	NA	pT3N1M0
QUAlu N	68	Colon	Female	85	Colorectal carcinoma	NA	pT3N0MX
QUAlu F	69	Colon	Female	89	Colorectal carcinoma	NA	pT4N1M0
QUAlu G	76	Colon	Female	79	Colorectal carcinoma	NA	pT4N0M0
QUAlu J	81	Colon	Female	79	Colorectal carcinoma	NA	pT3N0MX
QUAlu U	82	Colon	Female	65	Colorectal carcinoma	NA	pT4N1M0
QUAlu C	6	Lung	Female	55	Lung squamous cell carcinoma	NA	pT2N0MX
QUAlu N	11	Lung	Male	62	Lung squamous cell carcinoma	NA	pT2N0MX
QUAlu B	12	Lung	Male	56	Lung Adenocarcinoma	NA	pT2N1MX
QUAlu A	13	Lung	Male	47	Lung Adenocarcinoma	NA	pT2N2M0
QUAlu F	15	Lung	Male	49	Lung squamous cell carcinoma	NA	pT1N0MX
QUAlu J	16	Lung	Male	55	Lung squamous cell carcinoma	NA	pT2N1MX
QUAlu A	19	Lung	Female	55	Lung Adenocarcinoma	NA	pT1N0MX
QUAlu G	21	Lung	Male	59	Lung squamous cell carcinoma	NA	pT3NXMX
QUAlu C	23	Lung	Female	49	Lung Adenocarcinoma	NA	NA
QUAlu L	24	Lung	Male	60	Lung Adenocarcinoma	NA	pT4N0MX
QUAlu K	25	Lung	Male	55	Lung Adenocarcinoma	NA	pT2N2MX
QUAlu F	26	Lung	Male	75	Lung squamous cell carcinoma	NA	pT2N2M0
QUAlu D	28	Lung	Female	75	Lung Adenocarcinoma	NA	pT3N1MX
QUAlu T	29	Lung	Male	47	Lung squamous cell carcinoma	NA	pT1M1MX
QUAlu T	30	Lung	Male	56	Lung squamous cell carcinoma	NA	NA
QUAlu J	31	Lung	Male	58	Lung Adenocarcinoma	NA	pT2N1MX
QUAlu D	33	Lung	Female	64	Lung Adenocarcinoma	NA	pT1N0MX
QUAlu L	36	Lung	Male	65	Lung squamous cell carcinoma	NA	pT2N0MX
QUAlu O	37	Lung	Male	53	Lung Adenocarcinoma	NA	pT2N1MX
QUAlu R	38	Lung	Female	50	Lung Adenocarcinoma	NA	pT2N0MX
QUAlu Q	42	Lung	Female	57	Lung Adenocarcinoma	NA	pT2N0Mx
QUAlu V	45	Lung	Male	52	Lung Adenocarcinoma	NA	pT2N0Mx
QUAlu I	46	Lung	Male	56	Lung Adenocarcinoma	NA	pT2N0MX
QUAlu I	48	Lung	Male	64	Lung Adenocarcinoma	NA	pT1N0MX
QUAlu P	51	Lung	Male	55	Lung squamous cell carcinoma	NA	pT1N0M0
QUAlu M	52	Lung	Male	64	Lung squamous cell carcinoma	NA	pT2NXM0
QUAlu I	53	Lung	Male	63	Lung squamous cell carcinoma	NA	pT2N1MX
QUAlu H	54	Lung	Female	50	Lung Adenocarcinoma	NA	T3N0MX
QUAlu N	56	Lung	Male	63	Lung Adenocarcinoma	NA	pT1N0M0
QUAlu D	58	Lung	Male	68	Lung squamous cell carcinoma	NA	pT1NXMX
QUAlu F	60	Lung	Male	75	Lung squamous cell carcinoma	NA	pT2N0MX
QUAlu S	62	Lung	Male	71	Lung squamous cell carcinoma	NA	pT1NXMX
QUAlu Q	63	Lung	Male	75	Lung squamous cell carcinoma	NA	pT4NXMX
QUAlu L	65	Lung	Male	71	Lung Adenocarcinoma	NA	NA
QUAlu O	75	Lung	Male	58	Lung Adenocarcinoma	NA	pT3N1
QUAlu L	79	Lung	Male	64	Lung Adenocarcinoma	NA	NA
QUAlu V	83	Lung	Male	72	Lung squamous cell carcinoma	NA	NA
QUAlu S	115	Lung	Male	77	Lung squamous cell carcinoma	NA	NA
QUAlu H	116	Lung	Male	70	Lung squamous cell carcinoma	NA	pT3NXM0
QUAlu E	1	Prostate	Male	55	Moderately differentiated adenocarcinoma	NA	pT3N0MX
QUAlu E	3	Prostate	Male	65	Moderately differentiated adenocarcinoma	NA	pT1N0M0
QUAlu P	9	Prostate	Male	67	Acinar adenocarcinomas	NA	pT2N0MX
QUAlu B	10	Prostate	Male	74	Acinar adenocarcinomas	NA	NA
QUAlu T	59	Prostate	Male	55	Poorly diferentiated papillary adenocarcionoma	NA	pT3N0M0
QUAlu H	70	Prostate	Male	71	Acinar adenocarcinomas	NA	NA
QUAlu J	72	Prostate	Male	57	NA	NA	pT1
QUAlu T	117	Prostate	Male	55	Adenocarcinoma	NA	pT3N0MX
QUAlu F	118	Prostate	Male	67	Infiltrant prostate carcinoma	NA	NA
QUAlu E	119	Prostate	Male	62	Adenocarcinoma	NA	pT3
QUAlu M	120	Prostate	Male	60	Infiltrant prostate adenocarcinoma	NA	pT1N0M0
QUAlu C	121	Prostate	Male	57	Infiltrant prostate adenocarcinoma	NA	pT1N0M0
QUAlu O	122	Prostate	Male	60	Adenocarcinoma	NA	pT3 N0M0
QUAlu O	123	Prostate	Male	61	Adenocarcinoma	NA	pT3NXMX
QUAlu H	124	Prostate	Male	61	Infiltrant prostate carcinoma	NA	pT1N0M0
QUAlu M	125	Prostate	Male	61	Adenocarcinoma	NA	pT3N0MX
QUAlu P	126	Prostate	Male	64	Infiltrant prostate carcinoma	NA	NA
QUAlu G	127	Prostate	Male	63	Adenocarcinoma	NA	NA
QUAlu D	17	Thyroid	Male	38	Papillary thyroid carcinoma	Nomut	pT3NXM0
QUAlu P	18	Thyroid	Female	47	Papillary thyroid carcinoma	RAS	NA
QUAlu T	27	Thyroid	Male	43	Papillary thyroid carcinoma	Nomut	pT3N0M0
QUAlu J	43	Thyroid	Female	30	Papillary thyroid carcinoma	Nomut	pT3N1M0
QUAlu A	47	Thyroid	NA	NA	NA	Nomut	NA
QUAlu O	49	Thyroid	Female	77	Papillary thyroid carcinoma	BRAF	pT3N1M0
QUAlu H	55	Thyroid	Female	49	Papillary thyroid carcinoma	BRAF	pT1N0M0
QUAlu O	77	Thyroid	Male	78	Papillary thyroid carcinoma	Nomut	pT1NXM0
QUAlu P	78	Thyroid	Female	74	Papillary thyroid carcinoma	Nomut	pT3N0M0
QUAlu V	84	Thyroid	Male	63	Papillary thyroid carcinoma	RAS	pT2N1M0
QUAlu O	85	Thyroid	Female	66	Follicular thyroid carcinoma	RAS	pT3N1M1
QUAlu P	86	Thyroid	Female	49	Follicular thyroid carcinoma	RAS	pT3N0M1
QUAlu F	87	Thyroid	Male	56	Papillary thyroid carcinoma	BRAF	pT1N0M0
QUAlu A	88	Thyroid	Female	36	Papillary thyroid carcinoma	BRAF	pT2N1M0
QUAlu R	89	Thyroid	Female	41	Papillary thyroid carcinoma	BRAF	pT2N0M0
QUAlu S	90	Thyroid	Female	54	Papillary thyroid carcinoma	BRAF	pT2N0M0
QUAlu Q	91	Thyroid	Female	13	Papillary thyroid carcinoma	BRAF	pT4N1M1
QUAlu Q	92	Thyroid	Male	67	Papillary thyroid carcinoma	BRAF	pT2N0M0
QUAlu B	93	Thyroid	Female	33	Follicular thyroid carcinoma	RAS	pT3NXMX
QUAlu C	94	Thyroid	Female	68	Follicular thyroid carcinoma	Nomut	pT3NXMX
QUAlu K	95	Thyroid	Female	45	Follicular thyroid carcinoma	Nomut	pT2NXMX
QUAlu R	96	Thyroid	Female	77	Follicular thyroid carcinoma	Nomut	pT3N0M0
QUAlu R	97	Thyroid	Female	53	Papillary thyroid carcinoma	BRAF	pT2N0M0
QUAlu K	98	Thyroid	Male	50	Follicular thyroid carcinoma	Nomut	pT3N0M0
QUAlu K	99	Thyroid	Female	26	Follicular thyroid carcinoma	RAS	pT3N0M0
QUAlu O	100	Thyroid	Female	33	Papillary thyroid carcinoma	RAS	pT2N0M0
QUAlu M	101	Thyroid	Female	25	Papillary thyroid carcinoma	RAS	pT1N0M0
QUAlu E	102	Thyroid	Female	44	Papillary thyroid carcinoma	BRAF	pT2N0M0
QUAlu R	103	Thyroid	Male	45	Papillary thyroid carcinoma	BRAF	pT1N0M0
QUAlu I	104	Thyroid	Male	43	Papillary thyroid carcinoma	BRAF	NA
QUAlu S	105	Thyroid	Male	43	Papillary thyroid carcinoma	BRAF	NA
QUAlu S	106	Thyroid	Female	56	Follicular thyroid carcinoma	Nomut	NA
QUAlu K	107	Thyroid	Female	34	Follicular thyroid carcinoma	Nomut	NA
QUAlu C	108	Thyroid	Female	57	Follicular thyroid carcinoma	RAS	NA
QUAlu L	128	Thyroid	Female	26	Papillary thyroid carcinoma	BRAF	pT2NXM0
QUAlu A	129	Thyroid	Female	24	Papillary thyroid carcinoma	Nomut	pT3N1M0
QUAlu I	130	Thyroid	Female	50	Papillary thyroid carcinoma	Nomut	pT1NXM0
QUAlu C	131	Thyroid	Male	36	Papillary thyroid carcinoma	Nomut	NA
QUAlu C	132	Thyroid	Female	36	Papillary thyroid carcinoma	Nomut	pT3N1M1
QUAlu H	133	Thyroid	Male	44	Papillary thyroid carcinoma	Nomut	NA
QUAlu P	134	Thyroid	Female	28	Papillary thyroid carcinoma	RAS	pT1NXM0
QUAlu B	135	Thyroid	Female	65	Papillary thyroid carcinoma	BRAF	pT3NXM0
QUAlu T	136	Thyroid	Female	48	Follicular thyroid carcinoma	Nomut	pT3NXM0
QUAlu C	137	Thyroid	Female	46	Follicular thyroid carcinoma	Nomut	pT3NXM0
QUAlu N	138	Thyroid	Female	26	Follicular thyroid carcinoma	Nomut	pT3N0M0
QUAlu E	139	Thyroid	Female	26	Papillary thyroid carcinoma	Nomut	pT1N1M0
BRAF: mutation in BRAF
RAS: mutation in RAS
Nomut: no mutation in BRAF nor RAS
NA: data not available

## Sheet: Supplementary Table S3
Supplementary Table S3. Ion Torrent Fusion Primers
Sample origen	Sample Type	Digestion	Ion Torrent Primer	Direction	Sequence (5'-3'): Ion Torrent Primer-barcode-qAlu primer
Colon	CRC Cell line	MspI	A	Forward	CCATCTCATCCCTGCGTGTCTCCGACTCAGTAAGGAGAACTCGATGAGCCCTCCGACTC
		HpaII	A	Forward	CCATCTCATCCCTGCGTGTCTCCGACTCAGCTAAGGTAACTCGATGAGCCCTCCGACTC
Lung	Normal	MspI	A	Forward	CCATCTCATCCCTGCGTGTCTCCGACTCAGTACCAAGATCTCGATGAGCCCTCCGACTC
		HpaII	A	Forward	CCATCTCATCCCTGCGTGTCTCCGACTCAGAAGAGGATTCTCGATGAGCCCTCCGACTC
	LSCC	MspI	A	Forward	CCATCTCATCCCTGCGTGTCTCCGACTCAGCTGCAAGTTCTCGATGAGCCCTCCGACTC
		HpaII	A	Forward	CCATCTCATCCCTGCGTGTCTCCGACTCAGCAGAAGGAACTCGATGAGCCCTCCGACTC
Thyroid	Normal	MspI	A	Forward	CCATCTCATCCCTGCGTGTCTCCGACTCAGTTCCGATAACTCGATGAGCCCTCCGACTC
		HpaII	A	Forward	CCATCTCATCCCTGCGTGTCTCCGACTCAGTTCGTGATTCTCGATGAGCCCTCCGACTC
	PTC	MspI	A	Forward	CCATCTCATCCCTGCGTGTCTCCGACTCAGCTGACCGAACTCGATGAGCCCTCCGACTC
		HpaII	A	Forward	CCATCTCATCCCTGCGTGTCTCCGACTCAGTGAGCGGAACTCGATGAGCCCTCCGACTC
		All	P1	Reverse	CCTCTCTATGGGCAGTCGGTGATTAAGCGTTTCGAGACTCGCCCAA
CRC: Colorectal cancer
LSSC: Lung Squamous Cell Cancer
PTC: Papillary Thyroid Cancer

## Sheet: Supplementary Table S4
Supplementary Table S4. Concordance between methylation levels of Alu elements and AACCCGG determined by WGBS a
(mean Alu element methylation) - (AACCCGG methylation) b	Human ES cell line H1	Human fibroblast cell line IMR90
< 0.2 and > -0.2	136758 (94.5%)	137534 (90.5%)
< -0.2	6763 (4.7%)	11205 (7.4%)
> 0.2	1200 (0.9%)	3214 (2.1%)
Total Alu elements harboring AACCCGG	144721 (100%)	151953 (100%)
a Whole genome bisulphite sequencing (WGBS) data obtained from Lister R et al. Nature 2009; 462: 315-322. Only Alus with a minimum of 5 reads and 3 informative CpGs were considered.
b Beta values range from 0 (unmethylated) to 1 (fully methylated). Mean beta values were calculated as described in Barrera V and Peinado MA. Nucleic Acids Res 2012; 40: 11490-11498.

## Sheet: Supplementary Table S5
Supplementary Table S5. Linearity of QUAlu
qPCR	Normal Lung	Normal Colon	Normal Thyroid
qAlu H	y=-1.001x + 25.211 R2 = 0.997	y=1.085x + 26.8776 R2 = 0.999	y=-0.982x + 26.134 R2 = 0.999
qAlu M	y=-1.024x + 21.998 R2 = 0.998	y=-1.055x + 23.905 R2 = 0.996	y=-0.933x + 22.266 R2 = 0.995
qL1PA H	y=-1.066x + 22.729 R2 = 0.999	y=-1.066x + 24.951 R2 = 0.999	y=-0.987x + 23.322 R2=0.997
qL1PA M	y=-1.054x + 22.868 R2 = 0.997	y=-1.086x + 25.058 R2 = 0.997	y=-1.003x + 23.291 R2 = 0.999

## Sheet: Supplementary Table S6
Supplementary Table S6. Deep sequencing of QUAlu products
Sample origen	Sample Type	Digestion	Total readsa	HQ readsb	HQ Mapped readsc	QUAluomed	Aluomee	Genomef	Total no of reads mapped to Alu elements	Percetage of reads mapped to Alu elementsg
Colon	CRC Cell line (HCT116)	MspI	29799	25084	23244	17173	5485	586	22658	97.4789
		HpaII	30554	25044	22642	15176	6729	737	21905	96.745
Lung	Normal	MspI	35587	28522	25901	18071	7032	798	25103	96.919
		HpaII	31150	25038	22954	16148	6183	623	22331	97.2859
	LSCC	MspI	36604	29234	26389	17805	7743	841	25548	96.8131
		HpaII	39455	31848	28683	18923	8775	985	27698	96.5659
Thyroid	Normal	MspI	14702	12316	11226	8112	2830	284	10942	97.4702
		HpaII	22194	19455	18251	14254	3654	343	17908	98.1207
	PTC	MspI	42707	33805	30537	20059	9431	1047	29490	96.5714
		HpaII	30934	25798	23499	16292	6540	667	22832	97.1616
		Total	313686	256144	233326	162013	64402	6911	226415	97.038
		Total HpaII	154287	127183	116029	80793	31881	3355	112674	97.1085
		Total MspI	159399	128961	117297	81220	32521	3556	113741	96.9684
aTotal reads obtained by NGS per sample
bHigh Quality reads defined as those reads containing at least 15 bp of the amplified region
cHigh Quality reads that mapped within the genome allowing 2 mismatches
dHigh Quality reads that mapped within the QUAluome with NO mismatches
eHigh Quality reads that did not map within the QUAluome but mapped within the Aluome with NO mismatches
fHigh Quality reads that mapped within the genome outside Alu elements
gPercentage of HQ reads mapped to Alu elements
CRC: Colorectal cancer
LSCC: Lung Squamous Cell Cancer
PTC: Papillary Thyroid Cancer

## Sheet: Supplementary Table S7
Supplementary Table S7. Summary of clinical data and QUAlu Cq results in all samples analyzed
							Tumor (T)																Normal tissue adjacent to tumor (N)
QUAlu Assay	Sample ID	Tissue	Sex	Age	Histology	Mutation	Alu H Cq.1	Alu H Cq.2	Alu H Cq.3	Alu M Cq.1	Alu M Cq.2	Alu M Cq.3	L1PA H Cq.1	L1PA H Cq.2	L1PAH Cq.3	L1PA M Cq.1	L1PA M Cq.2	L1PA M Cq.3	Alu Efficiency	L1PA Efficiency	PUMA T	SD	Alu H Cq.1	Alu H Cq.2	Alu H Cq.3	Alu M Cq.1	Alu M Cq.2	Alu M Cq.3	L1PA H Cq.1	L1PA H Cq.2	L1PAH Cq.3	L1PA M Cq.1	L1PA M Cq.2	L1PA M Cq.3	Alu Efficiency	L1PA Efficiency	PUMA N	SD	Fold Change (PUMA T/PUMA N)
QUAlu D	2	Breast	Female	51	NA	NA	24.26	24.13	24.12	21.25	21.15	21.19	20.9	20.98	20.9	21.01	21.07	21.01	2.23	1.94	8.60839	0.702988	27.98	28.09	27.99	23.23	23.31	23.43	21.85	21.89	21.94	22.07	22.14	22.09	2.23	1.94	2.02375	0.164752	4.25369
QUAlu J	4	Breast	Female	42	NA	NA	26.48	26.29	26.28	23.3	22.98	23.31	24.13	24.08	24.22	24.64	24.6	24.69	2.18	1.92	6.23382	0.822729	31.42	31.41	31.21	26.71	26.65	26.56	25.92	26.74	26.67	26.53	26.56	26.51	2.18	1.92	2.50135	0.659187	2.49218
QUAlu E	5	Breast	Female	73	NA	NA	30.3	29.9	29.82	25.55	25.49	25.62	27.25	26.96	26.54	26.47	26.21	26.62	2.14	1.91	4.63196	0.522136	29.76	30.07	29.79	24.8	24.77	24.56	26.09	26.42	26.28	25.51	26.15	26.16	2.14	1.91	2.51672	0.682593	1.84048
QUAlu K	7	Breast	Female	45	NA	NA	23.05	22.94	22.95	20.01	19.88	19.88	20.77	20.79	20.78	20.9	20.98	20.93	2.18	1.91	8.3787	0.657758	26.75	26.78	26.78	22.1	22.13	22.21	21.82	21.61	21.71	21.71	21.65	21.7	2.18	1.91	2.78215	0.213528	3.0116
QUAlu I	8	Breast	Female	49	NA	NA	24.17	24.21	24.2	20.6	20.85	20.94	21.79	21.88	21.91	21.57	21.83	21.73	2.14	1.91	8.35149	0.62741	26.8	26.97	26.64	23.03	23.19	22.99	21.84	21.89	21.95	22.67	NA	22.58	2.14	1.91	3.49609	0.433093	2.38881
QUAlu B	14	Breast	Female	51	NA	NA	23.67	23.54	23.54	20.49	20.2	20.27	21.45	21.43	21.43	21.42	21.57	21.44	2.11	1.89	8.63626	1.14805	22.11	22.06	22.06	17.89	17.87	17.91	19.07	19.02	19.1	19.13	19.09	19.15	2.11	1.89	4.22696	0.111324	2.04314
QUAlu B	35	Breast	Female	40	NA	NA	22.89	22.79	22.84	20.19	20.2	20.13	21.13	21.07	21.18	21.09	21.19	21.26	2.11	1.89	13.226	0.896682	24.56	24.58	24.57	20.65	20.73	20.71	20.58	20.61	20.49	20.49	20.6	20.72	2.11	1.89	5.40391	0.294988	2.44749
QUAlu G	50	Breast	Female	80	NA	NA	23.07	22.96	22.8	20.16	20.69	20.51	21.53	21.35	21.47	21.5	21.62	21.66	2.09	1.84	14.7144	2.23728	25.62	25.7	25.79	22.23	21.79	22.01	23.24	23.12	23.15	23.1	23.46	23.33	2.09	1.84	6.22738	1.49566	2.36285
QUAlu I	61	Breast	Female	73	NA	NA	26.09	26.02	26.04	22.88	22.61	22.93	24.61	24.67	24.65	24.27	24.1	24.27	2.14	1.91	11.2266	0.753715	24.55	24.6	24.43	20.9	20.77	20.8	22.17	22.09	22.16	21.89	21.87	21.96	2.14	1.91	6.96395	0.614801	1.61211
QUAlu V	67	Breast	Female	83	NA	NA	28.52	27.99	27.79	24.95	24.8	24.76	24.2	24.16	24.07	24.3	24.18	24.56	2.14	1.9	7.58283	1.75881	25.2	25.24	25.23	21.86	21.88	21.77	21.74	21.61	21.57	21.71	21.66	21.58	2.14	1.9	7.56542	0.468355	1.0023
QUAlu R	71	Breast	Female	31	NA	NA	22.48	22.5	22.43	18.97	18.93	19.08	20.21	20.22	20.22	20.51	20.51	20.54	2.18	1.93	5.46169	0.25646	22.11	22.1	22.05	18.78	18.56	18.8	20.02	19.97	20.02	19.89	19.86	19.93	2.18	1.93	7.75904	0.569021	0.703913
QUAlu R	73	Breast	Female	69	NA	NA	26.55	26.13	26.72	23.68	23.79	23.5	25.25	25.28	25.28	25.22	25.23	25.25	2.18	1.93	11.6673	2.63936	28.87	28.89	28.98	25.97	25.8	25.81	26.25	26.52	26.34	26.54	26.66	NA	2.18	1.93	8.19547	1.12042	1.42362
QUAlu L	74	Breast	Female	44	NA	NA	25.75	25.78	26	22.77	23.04	22.56	21.67	21.7	21.76	21.79	21.71	21.81	2.2	1.91	8.87938	1.70359	25.67	25.55	25.6	22.48	22.59	22.61	21.71	21.67	21.71	21.87	21.83	21.83	2.2	1.91	8.25857	0.51718	1.07517
QUAlu M	80	Breast	Female	71	NA	NA	25.67	25.66	25.73	22.58	22.65	22.62	23.29	23.23	23.25	23.05	23.22	23.22	2.13	1.9	10.4261	0.461668	27.31	27.29	27.25	24.58	24.57	24.67	24.83	24.77	24.77	25.07	25.01	25.01	2.23	1.92	10.0167	0.498881	1.04088
QUAlu S	109	Breast	Female	63	NA	NA	26.68	26.77	26.82	22.95	23.08	23.03	22.87	22.66	22.58	22.64	22.59	22.43	2.14	1.9	6.51588	0.974137	NA	NA	NA	NA	NA	NA	NA	NA	NA	NA	NA	NA	NA	NA	NA	NA	NA
QUAlu S	110	Breast	Female	55	NA	NA	26.85	26.81	26.78	22.21	22.46	22.53	21.89	21.93	21.87	22.01	21.86	21.72	2.14	1.9	3.62508	0.619288	NA	NA	NA	NA	NA	NA	NA	NA	NA	NA	NA	NA	NA	NA	NA	NA	NA
QUAlu R	111	Breast	Female	58	NA	NA	26.84	26.88	26.89	23.41	23	23.41	22.61	22.58	22.46	22.59	22.55	22.57	2.18	1.93	6.02889	0.89097	NA	NA	NA	NA	NA	NA	NA	NA	NA	NA	NA	NA	NA	NA	NA	NA	NA
QUAlu P	112	Breast	Female	49	NA	NA	24.75	24.7	24.57	21.43	21.17	21.52	21.58	21.25	21.19	21.16	21.22	21.49	2.18	1.9	7.92407	0.975713	NA	NA	NA	NA	NA	NA	NA	NA	NA	NA	NA	NA	NA	NA	NA	NA	NA
QUAlu R	113	Breast	Female	74	NA	NA	20.25	20.14	20.15	18.64	18.75	18.71	20.01	20.01	19.97	20.01	20.06	20.07	2.18	1.93	30.5783	1.23361	NA	NA	NA	NA	NA	NA	NA	NA	NA	NA	NA	NA	NA	NA	NA	NA	NA
QUAlu O	114	Breast	Female	75	NA	NA	22.63	22.7	22.77	20.46	20.52	20.49	21.27	21.3	21.31	21.73	21.61	20.95	2.14	1.91	17.4774	4.17535	NA	NA	NA	NA	NA	NA	NA	NA	NA	NA	NA	NA	NA	NA	NA	NA	NA
QUAlu E	20	Colon	Male	76	NA	NA	27.92	27.08	27.65	25.16	25.29	25.13	25.79	25.72	25.75	25.89	26.23	26.22	2.14	1.91	13.6367	3.73297	30.5	29.97	NA	25.65	25.84	25.46	28.11	27.97	27.89	27.47	27.44	27.42	2.14	1.91	4.60099	0.893931	2.96387
QUAlu B	22	Colon	Male	81	NA	NA	23.5	23.44	23.62	21.06	20.92	21.06	21.72	21.61	21.69	22.23	22.09	22.14	2.11	1.89	11.3469	0.629773	22.94	22.93	23.03	19.52	19.68	19.79	19.67	19.72	19.71	20.64	20.65	20.63	2.11	1.89	4.67786	0.428668	2.42566
QUAlu K	32	Colon	Male	69	NA	NA	22.14	22.08	22.24	19.9	19.87	19.84	21.09	20.96	21.09	21.09	21.18	21.14	2.18	1.91	15.9416	0.787558	23.06	23.17	23.17	19.59	19.58	19.45	20.58	20.53	20.44	20.77	20.83	20.79	2.18	1.91	5.08489	0.45932	3.13508
QUAlu D	34	Colon	Male	72	NA	NA	23.66	23.75	23.68	21.69	22.05	21.86	22.04	22.05	21.93	22.5	22.44	22.45	2.23	1.94	17.163	2.41407	25.59	25.71	25.66	22.05	22.05	22.18	22.49	22.54	22.57	22.68	22.64	22.7	2.23	1.94	5.24282	0.251679	3.27363
QUAlu Q	39	Colon	Male	73	NA	NA	23.71	23.58	23.93	21.49	21.48	21.47	22.59	22.73	22.57	22.7	22.66	22.68	2.09	1.86	18.5279	2.71245	24.2	24.16	24.2	20.45	20.44	20.33	20.68	20.8	20.78	20.88	21	NA	2.09	1.86	5.65277	0.336318	3.27767
QUAlu M	40	Colon	Female	56	NA	NA	23.3	23.5	23.31	21.51	21.65	21.51	22.45	22.29	22.49	22.46	22.49	22.3	2.13	1.9	25.3803	3.28512	25.44	25.3	25.47	21.98	21.61	21.47	22.67	22.59	22.72	22.83	22.74	22.7	2.13	1.9	5.68579	0.754484	4.46381
QUAlu V	41	Colon	Male	78	NA	NA	23.47	23.48	23.14	21.31	21.29	21.01	22.21	22.28	22.26	22.34	22.46	22.45	2.14	1.9	17.7476	3.13912	25.6	25.63	25.76	21.84	21.92	21.79	22.82	22.67	22.66	22.55	22.61	22.8	2.14	1.9	5.76606	0.779697	3.07794
QUAlu V	44	Colon	Male	86	NA	NA	24.48	24	24.11	21.27	21.03	21.19	21.5	21.51	21.49	21.64	21.72	21.82	2.14	1.9	10.7819	1.72135	23.43	23.27	23.44	19.62	20.09	19.98	20.91	20.91	20.81	20.83	20.88	20.88	2.14	1.9	5.89998	0.436757	1.82744
QUAlu H	57	Colon	Male	90	NA	NA	23.7	23.91	23.76	20.71	20.55	20.64	21.71	22.03	21.48	21.58	21.22	21.31	2.19	1.92	10.7789	1.25711	25.65	25.28	25.65	21.59	21.79	22.06	22.43	22.51	22.62	22.32	22.16	22.28	2.19	1.92	6.64082	1.4211	1.62312
QUAlu U	64	Colon	Male	54	NA	NA	23.59	23.62	23.6	20.22	20.07	19.99	21.43	21.24	21.42	21.33	21.3	21.24	2.21	1.93	6.50334	0.557385	25.67	25.88	25.83	22.11	22.15	22.27	22.57	22.52	22.59	22.14	22.09	22.33	2.21	1.93	7.27465	0.634108	0.893973
QUAlu U	66	Colon	Female	68	NA	NA	22.31	22.19	22.31	19.92	19.84	19.81	21.48	21.77	21.68	21.13	21.41	21.21	2.21	1.93	19.2922	3.01103	26.63	26.78	26.83	23.18	23.43	23.23	23.98	24.05	24.14	23.79	23.84	23.83	2.21	1.93	7.5162	0.632116	2.56675
QUAlu N	68	Colon	Female	85	NA	NA	23.42	23.5	23.64	20.49	20.51	20.2	21.53	21.43	21.56	21.58	21.55	22.01	2.18	1.91	7.88335	1.87481	24.13	24.06	24.07	20.72	20.85	20.91	21.99	21.84	21.95	22.01	22	21.92	2.18	1.91	7.64697	0.67538	1.03091
QUAlu F	69	Colon	Female	89	NA	NA	26.84	26.75	26.79	23.01	22.97	23.04	25.48	25.43	25.44	25.13	25.18	25.23	2.08	1.86	7.39716	0.215356	25.26	25.15	25.09	21.8	21.82	21.83	23.11	23	22.98	23.24	23.33	23.1	2.08	1.86	7.6588	0.515577	0.965838
QUAlu G	76	Colon	Female	79	NA	NA	24.55	24.66	24.51	22.15	21.66	21.96	22.76	22.85	22.85	23.09	23	22.59	2.09	1.84	13.8171	2.69767	25.43	25.19	25.16	22.15	21.96	21.64	22.58	22.61	22.6	22.59	22.61	22.67	2.09	1.84	8.56199	1.63211	1.61377
QUAlu J	81	Colon	Female	79	NA	NA	25.83	25.83	25.74	23.45	23.67	23.46	25.27	25.52	25.06	25.24	25.04	25.45	2.18	1.92	17.7968	3.76358	25.87	26	25.81	23.42	23.15	23.32	23.76	23.5	23.86	24.13	24.14	24.07	2.18	1.92	10.3061	1.88063	1.72682
QUAlu U	82	Colon	Female	65	NA	NA	22.61	22.69	22.63	20.73	20.55	20.6	21.59	21.74	21.63	21.63	21.72	21.8	2.21	1.93	19.5379	2.02525	24.67	24.58	24.75	21.68	21.61	21.75	21.98	22.01	21.94	21.7	21.74	21.63	2.21	1.93	11.341	1.20161	1.72276
QUAlu C	6	Lung	Female	55	LSCC	NA	24.19	24.13	24.24	21.28	21.52	21.52	22.98	22.86	22.95	23.08	22.98	23.15	2.07	1.85	12.5293	1.23652	25.58	25.47	25.55	21.17	20.81	20.99	22.79	22.88	22.81	23.21	23.66	23.12	2.07	1.85	2.7614	0.629543	4.53729
QUAlu N	11	Lung	Male	62	LSCC	NA	20.09	19.97	19.86	17.46	17.52	17.44	19.08	19.2	19.14	18.98	19.1	19.15	2.18	1.91	15.0015	1.5251	22.59	22.63	22.51	18.71	18.68	18.62	20.11	20	20.03	20.54	20.24	20.29	2.18	1.91	3.90528	0.34354	3.84135
QUAlu B	12	Lung	Male	56	LAD	NA	20.72	20.71	20.72	19.58	19.7	19.72	20.67	20.62	20.62	20.82	20.8	20.86	2.11	1.89	40.4808	1.82823	23.22	23.29	23.18	19.29	19.05	NA	20.29	20.36	20.33	20.58	20.58	20.56	2.11	1.89	4.12693	0.387075	9.80893
QUAlu A	13	Lung	Male	47	LAD	NA	23.76	23.83	23.72	21.79	21.63	21.72	21.05	21.22	21.11	22.63	22.66	22.76	2.23	1.92	6.9729	0.521916	25.02	25.11	24.97	21.41	21.3	21.24	21.9	21.86	21.96	22.18	22.18	22.24	2.23	1.92	4.22162	0.43621	1.65171
QUAlu F	15	Lung	Male	49	LSCC	NA	21.77	21.85	21.85	18.84	18.84	18.9	21.05	20.92	20.9	20.61	20.64	20.82	2.08	1.86	13.5285	1.06207	23.43	23.44	23.55	19.02	19.15	19.22	20.71	20.84	20.65	20.68	20.6	20.74	2.08	1.86	4.32727	0.435676	3.12634
QUAlu J	16	Lung	Male	55	LSCC	NA	23.53	23.62	23.67	20.33	20.71	20.73	22.49	21.99	21.88	21.7	22.06	NA	2.18	1.92	10.7609	2.46876	25.1	25.47	25.2	20.98	20.99	21.11	23.08	23.03	22.93	22.79	22.63	22.76	2.18	1.92	4.50252	0.648793	2.38996
QUAlu A	19	Lung	Female	55	LAD	NA	25.27	25.12	25.17	19.46	19.21	19.41	23.05	23.03	23.16	20.94	20.93	20.96	2.23	1.92	3.78826	0.387442	23.42	23.26	23.22	20.1	19.79	20.04	19.98	19.93	20	20.56	20.62	20.7	2.23	1.92	4.59995	0.623422	0.823544
QUAlu G	21	Lung	Male	59	LSCC	NA	22.17	21.96	22.04	20.49	20.09	20.1	20.66	20.76	20.72	20.84	20.84	20.84	2.09	1.84	24.5549	4.19101	22.84	22.86	22.57	18.93	18.5	18.74	20.09	20.02	20.09	20.23	20.27	20.24	2.09	1.84	4.64325	0.809767	5.2883
QUAlu C	23	Lung	Female	49	LAD	NA	24.61	24.52	24.57	20.72	20.77	20.77	22.09	22.16	22.18	23.02	23.08	22.98	2.07	1.85	3.62717	0.195955	25.7	25.54	25.53	21.31	21.78	21.17	22.93	22.91	22.83	22.9	22.98	22.91	2.07	1.85	4.76063	0.838626	0.76191
QUAlu L	24	Lung	Male	60	LAD	NA	22.33	22.12	21.82	19.61	19.91	19.97	20.58	20.55	20.46	20.79	20.71	20.77	2.2	1.91	14.8225	2.79038	22.96	23.22	22.91	19.72	19.21	19.08	20.04	19.96	19.85	20.13	20.24	20.22	2.2	1.91	4.79789	1.34939	3.08938
QUAlu K	25	Lung	Male	55	LAD	NA	21.96	21.97	21.93	19.29	19.54	19.54	20.65	20.72	20.64	NA	20.88	20.84	2.18	1.91	13.4877	0.275719	22.84	22.85	22.84	18.79	19.2	19.13	20.51	20.52	20.58	20.6	20.71	20.66	2.18	1.91	4.79814	0.527168	2.81102
QUAlu F	26	Lung	Male	75	LSCC	NA	21.97	21.84	21.83	19.48	19.01	19.2	20.86	20.84	20.8	20.69	20.8	20.75	2.08	1.86	15.3805	2.64012	23.84	23.78	23.69	19.48	19.68	19.28	21.08	21.04	21.21	20.8	20.94	21.11	2.08	1.86	4.86612	0.926573	3.16073
QUAlu D	28	Lung	Female	75	LAD	NA	23.42	23.46	23.19	20.12	20.47	20.11	20.86	21.04	21.04	20.82	20.77	20.82	2.23	1.94	9.37412	1.95211	23.86	23.76	23.75	20.3	20.44	20.16	20.72	20.64	20.67	20.94	21.01	20.99	2.23	1.94	5.00462	0.450427	1.87309
QUAlu T	29	Lung	Male	47	LSCC	NA	20.61	20.65	20.63	17.73	18.03	17.71	19.23	19.32	19.2	19.18	19.24	19.19	2.19	1.91	11.4888	1.20731	20.9	20.88	20.93	17.16	17.13	17.07	18.57	18.53	18.55	18.63	18.56	18.59	2.19	1.91	5.01728	0.160298	2.28984
QUAlu T	30	Lung	Male	56	LSCC	NA	21.63	21.65	21.59	18.21	18.15	17.99	19.48	19.45	19.52	19.65	19.68	19.72	2.19	1.91	5.65268	0.541691	22.65	22.58	22.72	18.71	19.16	18.95	20.17	20.2	20.22	20.43	20.33	20.28	2.19	1.91	5.01858	0.879828	1.12635
QUAlu J	31	Lung	Male	58	LAD	NA	25.72	25.76	25.73	22.33	22.44	22.28	23.27	23.3	23.18	23.62	23.53	23.27	2.18	1.92	6.20318	0.527147	26.09	26.09	26.25	22.34	22.55	22.49	23.59	23.88	24.12	24.11	24.08	23.98	2.18	1.92	5.03454	0.655046	1.23212
QUAlu D	33	Lung	Female	64	LAD	NA	26.74	26.72	27.02	22.78	22.9	22.84	22.23	22.13	22.05	21.92	21.89	21.8	2.23	1.94	4.94491	0.759475	25	25.04	24.96	20.96	20.89	20.7	21.27	21.49	21.26	20.83	20.84	20.77	2.23	1.94	5.09272	0.433041	0.970977
QUAlu L	36	Lung	Male	65	LSCC	NA	21.25	21.18	20.92	NA	19.6	19.5	20.43	20.34	20.43	20.49	20.34	20.53	2.2	1.91	28.6278	4.74095	23.28	23.62	23.47	20.03	19.93	19.83	20.52	20.59	20.55	20.6	20.84	20.89	2.2	1.91	5.44471	0.944935	5.25792
QUAlu O	37	Lung	Male	53	LAD	NA	22.22	22.31	22.29	19.96	20.1	19.99	20.54	20.73	20.52	20.95	20.8	20.75	2.14	1.91	15.4939	1.54243	24.03	24.11	24.22	20.1	20.12	20.06	21.85	21.77	21.89	21.61	21.56	21.52	2.14	1.91	5.59598	0.33157	2.76875
QUAlu R	38	Lung	Female	50	LAD	NA	19.79	19.76	19.75	17.57	17.52	17.58	19.02	18.94	18.94	18.84	18.81	18.92	2.18	1.93	19.2282	0.423897	22.46	22.27	22.44	18.89	18.81	18.72	20.04	20.13	20.1	20.18	20.28	20.22	2.18	1.93	5.63305	0.635007	3.41346
QUAlu Q	42	Lung	Female	57	LAD	NA	21.86	21.57	21.59	18.57	18.83	18.65	19.58	19.55	19.49	19.45	19.53	19.43	2.09	1.86	11.5966	1.15633	23.56	23.64	23.59	19.53	20.1	19.26	20.78	20.75	20.76	20.72	20.65	20.77	2.09	1.86	5.78925	1.74365	2.00313
QUAlu V	45	Lung	Male	52	LAD	NA	21.84	21.91	21.87	19.61	19.61	19.44	21.23	21.21	21.17	21.22	21.13	21.21	2.14	1.9	17.3674	1.36138	22.79	22.9	22.85	19.13	19.45	19.45	20.67	20.63	20.69	20.91	20.93	20.89	2.14	1.9	5.95791	0.718818	2.91502
QUAlu I	46	Lung	Male	56	LAD	NA	22.27	22.49	22.5	19.58	19.64	19.71	21.03	21.05	20.84	21.06	20.81	20.86	2.14	1.91	12.722	1.96999	24.06	23.93	23.9	20.05	20.01	20.64	20.94	20.84	20.96	20.97	20.84	20.95	2.14	1.91	5.99655	1.34533	2.12155
QUAlu I	48	Lung	Male	64	LAD	NA	23.02	22.97	23.13	18.83	18.88	18.85	20.32	20.09	20.21	20.04	20.07	19.97	2.14	1.91	4.65992	0.323267	23.05	22.78	22.74	19.02	19.1	19.1	20.7	20.61	20.61	20.57	20.53	20.49	2.14	1.91	6.06084	0.539195	0.768856
QUAlu P	51	Lung	Male	55	LSCC	NA	19.77	19.62	19.65	17.82	17.74	17.59	18.62	18.62	18.59	18.74	18.74	18.77	2.18	1.9	19.8715	1.90367	19.85	19.89	19.97	16.51	16.64	16.69	16.97	17.08	16.98	17.13	17.47	17.42	2.18	1.9	6.25004	0.440725	3.17942
QUAlu M	52	Lung	Male	64	LSCC	NA	20.81	20.82	20.87	19.41	19.47	19.4	20.44	20.33	20.34	20.57	20.59	20.61	2.13	1.9	29.9946	1.59765	20.97	21.18	21.03	17.47	17.57	NA	18.59	18.63	18.65	18.72	18.82	18.83	2.13	1.9	6.27554	0.376761	4.7796
QUAlu I	53	Lung	Male	63	LSCC	NA	21.98	21.87	22.05	19.52	19.79	19.58	20.76	20.77	20.67	20.5	20.51	20.65	2.14	1.91	19.2032	2.67027	22.48	22.67	22.78	19.14	19.03	19.05	19.67	19.62	19.67	19.75	19.7	19.78	2.14	1.91	6.28685	0.672557	3.0545
QUAlu H	54	Lung	Female	50	LAD	NA	22.11	22.28	22.17	19.8	19.54	19.7	20.44	20.5	20.43	20.53	20.59	20.61	2.19	1.92	13.0624	1.38071	22.92	22.95	22.91	19.74	19.17	19.23	20.06	19.98	20.52	20.18	20.24	20.22	2.19	1.92	6.35844	1.83323	2.05435
QUAlu N	56	Lung	Male	63	LAD	NA	22.77	22.83	22.84	19.16	18.81	19	20.48	20.47	20.23	20.56	20.68	20.62	2.18	1.91	4.4208	0.745971	21.8	21.92	21.86	18.58	18.59	18.32	19.72	19.62	19.69	19.88	19.79	19.83	2.18	1.91	6.62202	0.766948	0.667591
QUAlu D	58	Lung	Male	68	LSCC	NA	22	22.09	21.93	19.76	19.55	19.2	20.1	19.97	20	20.1	20.16	20.08	2.23	1.94	12.8407	2.43264	23.11	23.06	23.01	19.75	19.94	19.86	20.5	20.57	20.26	20.69	20.65	20.61	2.23	1.94	6.67783	0.655118	1.92289
QUAlu F	60	Lung	Male	75	LSCC	NA	20.71	20.74	20.8	19.15	19.03	19.24	20.14	20.17	20.16	20.44	20.32	20.45	2.08	1.86	26.4303	1.07149	23.27	23.11	23.26	19.05	20.18	19.58	20.77	21.01	20.83	21.1	21.12	20.89	2.08	1.86	6.87461	2.28733	3.84462
QUAlu S	62	Lung	Male	71	LSCC	NA	22.08	21.99	22.08	19.49	19.43	19.18	20.51	20.53	20.57	20.66	20.63	20.68	2.14	1.9	12.0738	1.35977	22.57	22.5	22.53	18.77	19.02	19.68	20.67	20.5	20.74	20.67	20.87	20.96	2.14	1.9	6.96582	1.71325	1.73329
QUAlu Q	63	Lung	Male	75	LSCC	NA	20.53	20.64	20.54	17.88	17.93	18.05	18.92	18.91	18.87	18.99	19.02	19.03	2.09	1.86	13.5828	0.774065	19.85	19.84	19.7	16.76	16.67	16.89	16.87	16.85	16.87	17.65	17.5	17.56	2.09	1.86	6.96616	0.609278	1.94983
QUAlu L	65	Lung	Male	71	LAD	NA	22.97	22.67	22.77	19.8	19.66	19.99	20	19.94	19.94	19.99	19.99	20.02	2.2	1.91	9.31908	1.17822	22.55	22.85	22.7	19.63	19.92	19.88	20.24	20.16	20.24	20.76	20.86	20.61	2.2	1.91	7.38761	1.22289	1.26145
QUAlu O	75	Lung	Male	58	LAD	NA	21.87	21.8	21.85	18.91	18.91	19.06	19.77	19.77	19.72	20.13	20.16	20.2	2.14	1.91	8.58058	0.417217	22.84	22.94	22.89	19.6	19.8	19.61	20.7	20.8	20.78	20.75	20.74	20.91	2.14	1.91	8.45607	0.903463	1.01472
QUAlu L	79	Lung	Male	64	LAD	NA	22.61	22.51	22.62	19.97	19.86	20.05	20.65	20.48	20.59	20.67	20.46	20.12	2.2	1.91	14.1848	2.80005	22.72	22.77	22.56	19.94	19.62	NA	19.98	19.9	19.86	20.12	20.03	20.19	2.2	1.91	9.21286	1.03916	1.53968
QUAlu V	83	Lung	Male	72	LSCC	NA	17.14	17	17.31	15.62	15.79	16.05	16.86	16.75	16.68	16.84	16.93	NA	2.14	1.9	30.8315	3.86946	22.6	22.69	NA	18.96	19.62	19.09	NA	20.46	20.69	19.32	19.33	19.46	2.14	1.9	14.7603	3.64265	2.08881
QUAlu S	115	Lung	Male	77	LSCC	NA	21.57	21.16	21.29	19.23	19.32	19.07	20.23	20.33	20.3	20.58	20.28	20.5	2.14	1.9	18.2073	3.79321	NA	NA	NA	NA	NA	NA	NA	NA	NA	NA	NA	NA	NA	NA	NA	NA	NA
QUAlu H	116	Lung	Male	70	LSCC	NA	21.77	22.14	22	19.43	19.9	19.49	20.47	20.47	20.47	20.46	20.52	NA	2.19	1.92	16.3879	3.3551	NA	NA	NA	NA	NA	NA	NA	NA	NA	NA	NA	NA	NA	NA	NA	NA	NA
QUAlu E	1	Prostate	Male	55	NA	NA	26.47	26.57	26.58	22.09	22.58	22.49	23.02	23	22.85	23.93	24.19	24.18	2.14	1.91	2.82566	1.19222	26.84	26.71	26.66	22.94	22.98	22.54	22.49	22.44	22.56	24.05	24.1	24.26	2.14	1.91	1.78019	0.373201	1.58728
QUAlu E	3	Prostate	Male	65	NA	NA	27.55	27.61	27.68	23.04	22.77	NA	23.75	23.66	23.45	23.98	24.06	23.96	2.14	1.91	2.18238	0.384379	26.5	26.28	26.73	21.43	21.51	21.46	22.78	23.02	22.99	23.07	22.72	22.95	2.14	1.91	2.23941	0.468325	0.974533
QUAlu P	9	Prostate	Male	67	NA	NA	23.89	23.87	23.8	20.68	20.76	20.96	21.81	21.76	21.75	22	22.02	22.01	2.18	1.9	7.97202	0.75123	24.66	24.18	24.29	20.22	20.27	20.2	21.23	21.27	21.31	21.43	21.43	21.47	2.18	1.9	3.57952	0.606222	2.22712
QUAlu B	10	Prostate	Male	74	NA	NA	25.01	24.81	24.76	21.47	21.3	21.12	22	21.89	22.02	22.52	22.47	22.48	2.11	1.89	5.09156	0.641978	NA	25.79	25.8	21.83	21.67	21.78	22.53	22.55	22.52	22.79	23.52	22.76	2.11	1.89	3.71309	0.905173	1.37125
QUAlu T	59	Prostate	Male	55	NA	NA	20.83	20.83	20.8	16.72	16.7	16.63	18.19	18.28	18.18	17.96	18.01	17.9	2.19	1.91	4.62497	0.146681	20.61	20.64	20.61	17.65	17.41	17.55	18.46	18.45	18.47	18.82	18.89	18.97	2.19	1.91	6.76144	0.691348	0.684022
QUAlu H	70	Prostate	Male	71	NA	NA	21.88	21.83	21.87	19.58	19.5	19.49	20.04	20.05	20.07	20.12	20.09	20.08	2.19	1.92	15.5837	0.440162	23.79	23.95	23.83	20.57	20.69	20.51	21.25	21.26	21.29	21.26	21.28	21.27	2.19	1.92	7.70909	0.604895	2.02147
QUAlu J	72	Prostate	Male	57	NA	NA	23.58	23.77	23.63	22.12	21.66	22.26	23.53	23.46	23.53	23.06	23.15	23.24	2.18	1.92	35.8456	7.07029	25.89	25.94	25.95	22.78	22.87	22.93	23.68	23.7	23.71	24.07	23.78	24.01	2.18	1.92	7.78824	0.827892	4.60252
QUAlu T	117	Prostate	Male	55	NA	NA	22.17	22.17	22.51	18.95	18.93	18.99	20.5	20.61	20.5	20.64	20.58	19.65	2.19	1.91	9.11281	3.3682	NA	NA	NA	NA	NA	NA	NA	NA	NA	NA	NA	NA	NA	NA	NA	NA	NA
QUAlu F	118	Prostate	Male	67	NA	NA	23.15	23.13	23.08	19.55	18.97	19.66	20.63	20.56	20.58	20.69	20.55	20.65	2.08	1.86	6.4581	1.1821	NA	NA	NA	NA	NA	NA	NA	NA	NA	NA	NA	NA	NA	NA	NA	NA	NA
QUAlu E	119	Prostate	Male	62	NA	NA	28.02	28.11	28.01	22.28	22.04	22.32	24.7	24.73	24.62	24.11	24.21	24.17	2.14	1.91	1.66564	0.187725	NA	NA	NA	NA	NA	NA	NA	NA	NA	NA	NA	NA	NA	NA	NA	NA	NA
QUAlu M	120	Prostate	Male	60	NA	NA	25.76	25.81	25.71	22.61	22.66	22.12	24.59	24.53	24.59	24.63	24.5	24.3	2.13	1.9	8.88257	1.08825	NA	NA	NA	NA	NA	NA	NA	NA	NA	NA	NA	NA	NA	NA	NA	NA	NA
QUAlu C	121	Prostate	Male	57	NA	NA	31.58	31.62	30.9	24.77	24.48	24.28	28.14	28.78	28.59	28.16	28.02	28.15	2.07	1.85	0.915998	0.311572	NA	NA	NA	NA	NA	NA	NA	NA	NA	NA	NA	NA	NA	NA	NA	NA	NA
QUAlu O	122	Prostate	Male	60	NA	NA	24.6	24.48	24.6	21.13	21.49	21.47	22.55	22.47	22.63	22.5	22.44	22.67	2.14	1.91	8.96897	1.16055	NA	NA	NA	NA	NA	NA	NA	NA	NA	NA	NA	NA	NA	NA	NA	NA	NA
QUAlu O	123	Prostate	Male	61	NA	NA	27.09	27.26	27.04	23.04	23.31	23.2	25.33	25.54	25.56	25.49	25.54	25.78	2.14	1.91	4.60973	0.614695	NA	NA	NA	NA	NA	NA	NA	NA	NA	NA	NA	NA	NA	NA	NA	NA	NA
QUAlu H	124	Prostate	Male	61	NA	NA	21.26	21.14	21.05	19.59	19.61	18.97	19.84	19.8	19.96	20.01	19.92	19.99	2.19	1.92	24.2504	5.96534	NA	NA	NA	NA	NA	NA	NA	NA	NA	NA	NA	NA	NA	NA	NA	NA	NA
QUAlu M	125	Prostate	Male	61	NA	NA	27.41	27.16	27.45	22.67	22.45	22.6	23.52	23.53	23.7	23.46	22.95	23.65	2.13	1.9	3.17969	0.505791	NA	NA	NA	NA	NA	NA	NA	NA	NA	NA	NA	NA	NA	NA	NA	NA	NA
QUAlu P	126	Prostate	Male	64	NA	NA	26.03	26.1	25.92	21.65	21.72	21.6	22.86	22.7	22.83	23.16	22.77	22.87	2.18	1.9	3.11182	0.48327	NA	NA	NA	NA	NA	NA	NA	NA	NA	NA	NA	NA	NA	NA	NA	NA	NA
QUAlu G	127	Prostate	Male	63	NA	NA	23.02	22.96	23.05	19.77	20.14	19.9	20.64	20.64	20.66	20.93	21.05	21.06	2.09	1.84	8.3514	0.810472	NA	NA	NA	NA	NA	NA	NA	NA	NA	NA	NA	NA	NA	NA	NA	NA	NA
QUAlu D	17	Thyroid	Male	38	PTC	Nomut	23.02	23.09	23.16	19.86	19.71	19.7	20.46	20.56	20.52	20.58	20.44	NA	2.23	1.94	7.08988	0.27407	20.79	21.1	20.92	17.28	17.01	17.11	17.86	17.9	18.02	17.99	18.11	17.93	2.23	1.94	4.53583	0.711161	1.56308
QUAlu P	18	Thyroid	Female	47	PTC	RAS	22.51	22.63	22.84	19.13	19.66	19.54	20.13	20.08	20.2	20.2	20.11	20.22	2.18	1.9	8.11926	1.70569	20.51	20.71	20.71	16.73	16.89	16.89	17.52	17.5	17.35	17.58	17.72	17.66	2.18	1.9	4.58235	0.534685	1.77185
QUAlu T	27	Thyroid	Male	43	PTC	Nomut	24.67	24.61	24.63	20.92	21	21.01	22.16	22.27	22.13	22.34	22.61	22.25	2.19	1.91	4.9615	0.564457	21.43	21.47	21.28	17.79	17.68	17.68	18.57	18.56	18.59	18.82	18.83	18.75	2.19	1.91	4.8715	0.402929	1.01847
QUAlu J	43	Thyroid	Female	30	PTC	Nomut	NA	26.12	25.97	22.68	22.74	22.68	23.91	24.04	23.94	24.27	24.23	24.06	2.18	1.92	6.51448	0.402147	22.04	22.79	22.78	19.15	19.24	19.24	19.86	19.98	19.85	20.23	20.3	20.43	2.18	1.92	5.87722	1.6329	1.10843
QUAlu A	47	Thyroid	NA	NA	NA	Nomut	NA	NA	NA	NA	NA	NA	NA	NA	NA	NA	NA	NA	NA	NA	NA	NA	23.69	23.66	23.59	20.46	20.58	20.51	20.42	20.28	20.31	20.76	20.82	20.78	2.23	1.92	6.05861	0.246053	NA
QUAlu O	49	Thyroid	Female	77	PTC	BRAF	22.24	22.59	22.46	19.17	19.34	19.13	20.81	20.77	20.79	19.99	20.11	20.18	2.14	1.91	13.7749	2.04279	21.32	21.44	21.44	18.06	18.21	18.18	17.66	17.65	17.8	18.02	18.16	18.42	2.14	1.91	6.14634	0.567527	2.24116
QUAlu H	55	Thyroid	Female	49	PTC	BRAF	23.5	23.57	23.66	20.63	19.85	20.11	20.89	20.93	21	21.12	21	20.99	2.19	1.92	6.85449	1.55241	20.7	20.77	20.77	17.44	17.52	17.52	17.75	17.74	17.75	18.08	18.08	17.95	2.19	1.92	6.48346	0.436826	1.05723
QUAlu O	77	Thyroid	Male	78	PTC	Nomut	NA	NA	NA	NA	NA	NA	NA	NA	NA	NA	NA	NA	NA	NA	NA	NA	21.58	21.64	21.57	18.65	18.56	18.71	18.75	18.75	18.78	19.06	19.14	19.01	2.14	1.91	8.61265	0.758601	NA
QUAlu P	78	Thyroid	Female	74	PTC	Nomut	18.77	18.22	18.84	16.55	16.54	16.68	16.84	16.85	16.98	17.07	17.16	17.13	2.18	1.9	18.2861	3.97636	22.55	22.59	22.6	19.52	19.19	19.45	20.52	20.48	20.33	20.51	20.61	20.61	2.09	1.84	8.8094	1.2044	2.07575
QUAlu V	84	Thyroid	Male	63	PTC	RAS	21.32	21.57	21.49	18.44	18.65	18.75	20.42	20.46	20.3	20.49	20.32	NA	2.14	1.9	10.9729	1.79515	NA	NA	NA	NA	NA	NA	NA	NA	NA	NA	NA	NA	NA	NA	NA	NA	NA
QUAlu O	85	Thyroid	Female	66	FTC	RAS	21.25	21.32	21.45	21.55	21.57	21.48	18.98	18.93	18.98	22.14	22.29	22.25	2.14	1.91	14.017	1.12504	NA	NA	NA	NA	NA	NA	NA	NA	NA	NA	NA	NA	NA	NA	NA	NA	NA
QUAlu P	86	Thyroid	Female	49	FTC	RAS	24.1	24.44	23.97	19.98	20.13	20.63	21.52	21.78	21.47	21.61	21.52	21.69	2.18	1.9	4.76845	0.944438	NA	NA	NA	NA	NA	NA	NA	NA	NA	NA	NA	NA	NA	NA	NA	NA	NA
QUAlu F	87	Thyroid	Male	56	PTC	BRAF	24.04	24.04	24.17	20.22	20.04	20.27	21.51	21.53	21.61	21.78	21.71	20.69	2.08	1.86	6.84242	2.66123	NA	NA	NA	NA	NA	NA	NA	NA	NA	NA	NA	NA	NA	NA	NA	NA	NA
QUAlu A	88	Thyroid	Female	36	PTC	BRAF	24.62	24.63	24.59	22.22	21.92	21.97	21.84	21.76	21.84	23.12	23.14	23.29	2.23	1.92	5.2519	0.753195	NA	NA	NA	NA	NA	NA	NA	NA	NA	NA	NA	NA	NA	NA	NA	NA	NA
QUAlu R	89	Thyroid	Female	41	PTC	BRAF	19.55	19.5	19.64	16.56	16.68	16.69	17.71	17.61	17.61	17.91	18.01	18.04	2.18	1.93	8.22209	0.48078	NA	NA	NA	NA	NA	NA	NA	NA	NA	NA	NA	NA	NA	NA	NA	NA	NA
QUAlu S	90	Thyroid	Female	54	PTC	BRAF	20.21	20.44	20.48	17.7	17.81	17.48	18.7	18.79	18.81	18.93	18.9	NA	2.14	1.9	12.4013	0.977896	NA	NA	NA	NA	NA	NA	NA	NA	NA	NA	NA	NA	NA	NA	NA	NA	NA
QUAlu Q	91	Thyroid	Female	13	PTC	BRAF	23.09	22.98	23.17	19.5	19.5	19.63	20.54	20.65	20.54	20.67	20.57	20.69	2.09	1.86	7.12233	0.684474	NA	NA	NA	NA	NA	NA	NA	NA	NA	NA	NA	NA	NA	NA	NA	NA	NA
QUAlu Q	92	Thyroid	Male	67	PTC	BRAF	23.79	23.88	24	20.1	20.28	20.11	21.5	21.35	21.42	21.32	21.56	21.44	2.09	1.86	6.38104	0.596351	NA	NA	NA	NA	NA	NA	NA	NA	NA	NA	NA	NA	NA	NA	NA	NA	NA
QUAlu B	93	Thyroid	Female	33	FTC	RAS	24.62	24.56	24.62	21.08	21.16	21.2	21.9	21.88	21.96	22.43	22.42	22.58	2.11	1.89	5.30711	0.196418	NA	NA	NA	NA	NA	NA	NA	NA	NA	NA	NA	NA	NA	NA	NA	NA	NA
QUAlu C	94	Thyroid	Female	68	FTC	Nomut	23.27	23.62	23.54	21.95	22.01	21.98	21.98	22.09	22.02	24.59	24.51	23.08	2.07	1.85	10.5514	5.05534	NA	NA	NA	NA	NA	NA	NA	NA	NA	NA	NA	NA	NA	NA	NA	NA	NA
QUAlu K	95	Thyroid	Female	45	FTC	Nomut	22.25	22.27	22.29	18.77	18.76	18.83	20.15	20.14	20.14	20.02	20.05	20.15	2.18	1.91	6.92784	0.151384	NA	NA	NA	NA	NA	NA	NA	NA	NA	NA	NA	NA	NA	NA	NA	NA	NA
QUAlu R	96	Thyroid	Female	77	FTC	Nomut	22.41	22.32	22.29	19.42	19.2	19.28	20.71	20.63	20.66	20.85	20.77	20.81	2.18	1.93	8.52483	0.484132	NA	NA	NA	NA	NA	NA	NA	NA	NA	NA	NA	NA	NA	NA	NA	NA	NA
QUAlu R	97	Thyroid	Female	53	PTC	BRAF	23.01	22.87	22.84	20.14	20.01	19.92	21.47	21.34	21.49	21.57	21.55	21.68	2.18	1.93	9.53814	1.13775	NA	NA	NA	NA	NA	NA	NA	NA	NA	NA	NA	NA	NA	NA	NA	NA	NA
QUAlu K	98	Thyroid	Male	50	FTC	Nomut	24.97	25.04	25.06	22.12	22.04	21.92	22.91	22.95	22.89	23.43	23.42	23.19	2.18	1.91	7.33524	0.308655	NA	NA	NA	NA	NA	NA	NA	NA	NA	NA	NA	NA	NA	NA	NA	NA	NA
QUAlu K	99	Thyroid	Female	26	FTC	RAS	23.89	23.89	23.88	20.49	20.58	20.31	21.76	21.79	21.67	21.97	21.9	21.96	2.18	1.91	6.14718	0.638392	NA	NA	NA	NA	NA	NA	NA	NA	NA	NA	NA	NA	NA	NA	NA	NA	NA
QUAlu O	100	Thyroid	Female	33	PTC	RAS	24.62	24.7	24.68	21.61	21.7	21.92	22.42	22.24	22.25	22.72	22.62	22.77	2.14	1.91	8.39564	1.00052	NA	NA	NA	NA	NA	NA	NA	NA	NA	NA	NA	NA	NA	NA	NA	NA	NA
QUAlu M	101	Thyroid	Female	25	PTC	RAS	23.78	23.77	23.69	22.1	22.05	22.13	22.02	21.88	21.87	23.56	23.51	23.51	2.13	1.9	10.2623	0.448231	NA	NA	NA	NA	NA	NA	NA	NA	NA	NA	NA	NA	NA	NA	NA	NA	NA
QUAlu E	102	Thyroid	Female	44	PTC	BRAF	30.12	29.42	29.93	27.17	26.72	26.57	26.58	26.89	NA	27.26	27.2	27.19	2.14	1.91	8.30181	3.34891	NA	NA	NA	NA	NA	NA	NA	NA	NA	NA	NA	NA	NA	NA	NA	NA	NA
QUAlu R	103	Thyroid	Male	45	PTC	BRAF	23.48	23.55	23.49	20.04	20	19.89	21.22	21.32	21.32	21.48	21.44	21.44	2.18	1.93	5.72829	0.275359	NA	NA	NA	NA	NA	NA	NA	NA	NA	NA	NA	NA	NA	NA	NA	NA	NA
QUAlu I	104	Thyroid	Male	43	PTC	BRAF	25.12	25.06	25.05	22.11	21.86	22.16	22.92	22.93	22.91	22.85	22.88	23.04	2.14	1.91	9.98153	0.883079	NA	NA	NA	NA	NA	NA	NA	NA	NA	NA	NA	NA	NA	NA	NA	NA	NA
QUAlu S	105	Thyroid	Male	43	PTC	BRAF	24.2	24.17	24.02	NA	20.97	21.23	22.62	22.56	22.67	22.64	22.59	22.72	2.14	1.9	9.74414	0.979479	NA	NA	NA	NA	NA	NA	NA	NA	NA	NA	NA	NA	NA	NA	NA	NA	NA
QUAlu S	106	Thyroid	Female	56	FTC	Nomut	25.64	25.56	25.26	22.08	22.26	22.21	23.19	23.24	23.16	23.51	23.6	23.59	2.14	1.9	6.43568	0.765065	NA	NA	NA	NA	NA	NA	NA	NA	NA	NA	NA	NA	NA	NA	NA	NA	NA
QUAlu K	107	Thyroid	Female	34	FTC	Nomut	23.22	23.02	23	19.73	19.93	19.82	21.15	21.07	21.07	21.14	21.08	21.11	2.18	1.91	7.90157	0.755509	NA	NA	NA	NA	NA	NA	NA	NA	NA	NA	NA	NA	NA	NA	NA	NA	NA
QUAlu C	108	Thyroid	Female	57	FTC	RAS	25.83	25.91	25.87	22.27	22.15	22.06	23.88	23.96	23.86	24.02	24.08	24.06	2.07	1.85	6.13075	0.475133	NA	NA	NA	NA	NA	NA	NA	NA	NA	NA	NA	NA	NA	NA	NA	NA	NA
QUAlu L	128	Thyroid	Female	26	PTC	BRAF	20.49	20.45	20.08	18.06	17.96	17.86	17.34	17.31	17.21	17.2	17.26	17.31	2.2	1.91	15.7481	2.27346	NA	NA	NA	NA	NA	NA	NA	NA	NA	NA	NA	NA	NA	NA	NA	NA	NA
QUAlu A	129	Thyroid	Female	24	PTC	Nomut	20.86	20.83	20.85	17.57	17.68	17.74	17.77	17.76	17.76	17.66	17.61	17.58	2.23	1.92	8.59954	0.671974	NA	NA	NA	NA	NA	NA	NA	NA	NA	NA	NA	NA	NA	NA	NA	NA	NA
QUAlu I	130	Thyroid	Female	50	PTC	Nomut	21.17	20.84	20.8	17.52	17.96	17.52	17.97	18	17.95	18.17	18.03	18.22	2.14	1.91	7.6775	1.94208	NA	NA	NA	NA	NA	NA	NA	NA	NA	NA	NA	NA	NA	NA	NA	NA	NA
QUAlu C	131	Thyroid	Male	36	PTC	Nomut	23.53	23.47	23.43	18.93	18.9	18.61	19.62	20.29	20.47	19.81	19.85	19.96	2.07	1.85	4.09414	1.11069	NA	NA	NA	NA	NA	NA	NA	NA	NA	NA	NA	NA	NA	NA	NA	NA	NA
QUAlu C	132	Thyroid	Female	36	PTC	Nomut	23.94	23.84	23.85	18.97	18.81	18.83	21.6	21.51	21.51	20.57	20.48	20.49	2.07	1.85	4.92388	0.139947	NA	NA	NA	NA	NA	NA	NA	NA	NA	NA	NA	NA	NA	NA	NA	NA	NA
QUAlu H	133	Thyroid	Male	44	PTC	Nomut	19.45	19.8	19.69	16.18	16.21	16.33	16.53	16.33	16.51	16.5	16.47	16.67	2.19	1.92	6.66097	1.0919	NA	NA	NA	NA	NA	NA	NA	NA	NA	NA	NA	NA	NA	NA	NA	NA	NA
QUAlu P	134	Thyroid	Female	28	PTC	RAS	19.93	19.95	20.09	17.08	16.97	16.97	17.03	17.06	16.97	17.49	17.5	17.45	2.18	1.9	7.32154	0.616537	NA	NA	NA	NA	NA	NA	NA	NA	NA	NA	NA	NA	NA	NA	NA	NA	NA
QUAlu B	135	Thyroid	Female	65	PTC	BRAF	19.83	19.85	19.9	16.43	16.25	16.44	16.86	16.84	16.93	16.95	16.83	NA	2.11	1.89	7.16805	0.222931	NA	NA	NA	NA	NA	NA	NA	NA	NA	NA	NA	NA	NA	NA	NA	NA	NA
QUAlu T	136	Thyroid	Female	48	FTC	Nomut	19.61	19.76	19.66	16.28	16.54	16.32	16.88	16.84	16.83	16.6	16.75	16.84	2.19	1.91	8.18662	0.905883	NA	NA	NA	NA	NA	NA	NA	NA	NA	NA	NA	NA	NA	NA	NA	NA	NA
QUAlu C	137	Thyroid	Female	46	FTC	Nomut	22.56	22.44	22.63	18.48	18.28	18.16	20.98	20.91	20.65	20.08	20.18	20.1	2.07	1.85	7.22163	1.23868	NA	NA	NA	NA	NA	NA	NA	NA	NA	NA	NA	NA	NA	NA	NA	NA	NA
QUAlu N	138	Thyroid	Female	26	FTC	Nomut	21.32	21.57	21.24	18.62	18.65	18.46	19.68	19.57	19.57	19.68	19.57	19.75	2.18	1.91	10.9857	1.79027	NA	NA	NA	NA	NA	NA	NA	NA	NA	NA	NA	NA	NA	NA	NA	NA	NA
QUAlu E	139	Thyroid	Female	26	PTC	Nomut	25.53	25.73	25.58	19.83	20.06	19.63	21.6	21.72	21.43	20.92	20.96	21.15	2.14	1.91	1.84348	0.3517	NA	NA	NA	NA	NA	NA	NA	NA	NA	NA	NA	NA	NA	NA	NA	NA	NA
LSCC: Lung Squamous Cell Cancer																					8.1642
LAD: Lung Adenocarcinoma																					3.12247
PTC: Papillary Thyroid Cancer
FTC: Follicular Thyroid Cancer
BRAF: mutation in BRAF
RAS: mutation in RAS
Nomut: no mutation in BRAF nor RAS
NA: data not available
PUMA T: Percentage of Unmethylated Alu Repeats of tumor
PUMA N: Percentage of Unmethylated Alu Repeats of Normal

## Sheet: Supplementary Table S8
Supplementary Table S8. Post-hoc Kruskal Wallisa analysis for tumor samples
	Breast	Prostate	Thyroid	Colon
Prostate	0.11
Thyroid	0.205	0.121
Colon	0.011	<0.0001	<0.0001
Lung	0.021	<0.0001	<0.0001	0.421
a Fold Discovery Rate (FDR) method for adjusted p-value.

## Sheet: Supplementary Table S9
Supplementary Table S9. Paired samples classified according to the Tumor/Normal PUMA fold change
	> 3	3 to 2	2 to 1	1 to 0	Total
Breast	2	5	6	1	14
Prostate	1	2	2	2	7
Thyroid	0	2	5	0	7
Colon	5	3	6	2	16
Lung	13	9	10	5	37
Total	21	21	29	10	81

[truncated: 1 more sheets: Supplementary Table S10]
